# Supplementary material for: Sudden Infant Death Syndrome Mortality Trends and Socioeconomic Inequalities Worldwide: Evidence from the Global Burden of Disease Study
Source: Children (Basel). 2025 Jun 9;12(6):747. doi: 10.3390/children12060747 (PMC12191546; doi:10.3390/children12060747)
Supplement: Supplementary file 1 [file children-12-00747-s001.zip]

Archive with 1 entries (1 files):
- children-3632719-supplementary.pdf
